# Supplementary material for: The impact of coronary artery disease risk loci on ischemic heart failure severity and prognosis: association analysis in the COntrolled ROsuvastatin multiNAtional trial in heart failure (CORONA)
Source: BMC Med Genet. 2014 Dec 21;15:140. doi: 10.1186/s12881-014-0140-3 (PMC4412120; doi:10.1186/s12881-014-0140-3)
Supplement: Additional file 2: Table S1. — Genotyping details in the genetic sub-study of CORONA. [file 12881_2014_140_MOESM2_ESM.xlsx]

## Sheet: Supplementary Table 1
	Supplementary Table 1. Genotyping details in the genetic sub-study of CORONA
	Locus	SNP	Minor allele	Major allele	n	MAF	n AA	n AB	n BB	P-HWE
	1p13.3	rs599839	G	A	3300	0.23	1953	1169	178	0.85
	1q41	rs17465637	A	C	3305	0.26	1840	1246	219	0.68
	2q36	rs2972147	T	C	3299	0.37	1317	1521	461	0.53
	6q25.1	rs6922269	A	G	3297	0.26	1779	1303	215	0.26
	9p21.3	rs1333049	C	G	3321	0.5	870	1589	841	0.03
	10q11.21	rs501120	C	T	3300	0.15	2425	794	81	0.11
	15q22.33	rs17228212	C	T	3303	0.27	1795	1258	250	0.15
