# Supplementary material for: The impact of coronary artery disease risk loci on ischemic heart failure severity and prognosis: association analysis in the COntrolled ROsuvastatin multiNAtional trial in heart failure (CORONA)
Source: BMC Med Genet. 2014 Dec 21;15:140. doi: 10.1186/s12881-014-0140-3 (PMC4412120; doi:10.1186/s12881-014-0140-3)
Supplement: Additional file 3: Table S2. — Covariates in statistical analysis. [file 12881_2014_140_MOESM3_ESM.xlsx]

## Sheet: Supplementary Table 2
	Supplementary Table 2. Excluded variables in adjusted analyses.
	Variables in adjusted analyses	Excluded from the adjusted analysis of
	Age/10
	Diabetes Mellitus
	LVEF*100	LVEF
	Sex
	Hypertension	SBP
	Myocardial Infarction
	NYHA class
	Total Cholesterol	Cholesterol, LDL, HDL, TG, apo-A1, Apo-B & Apo-B/Apo-A1
	Angina pectoris
	Aortic Aneurysm
	Atrial fibrillation
	BMI	BMI
	CABG
	Heart rate/10	HR
	Implanted cardioverter defibrillator
	Implanted pacemaker
	Intermittent claudication
	PCI
	SBP/10	SBP
	Smoking
	Stroke
	ALAT
	CK
	TSH
	Apo-A1	Cholesterol, LDL, HDL, TG, Apo-A1, Apo-B and Apo-B/Apo-A1
	Apo-B	Cholesterol, LDL, HDL, TG, Apo-A1, Apo-B and Apo-B/Apo-A1
	Creatinine/10	Creatinine
	Triglycerides	Cholesterol, LDL, HDL, TG, Apo-A1, Apo-B and Apo-B/Apo-A1
	NT-proBNP	NT-proBNP
	hs-CRP	hs-CRP
