# Supplementary material for: The impact of coronary artery disease risk loci on ischemic heart failure severity and prognosis: association analysis in the COntrolled ROsuvastatin multiNAtional trial in heart failure (CORONA)
Source: BMC Med Genet. 2014 Dec 21;15:140. doi: 10.1186/s12881-014-0140-3 (PMC4412120; doi:10.1186/s12881-014-0140-3)
Supplement: Additional file 4: Table S3. — CAD loci and heart failure disease markers in genetic sub-study of CORONA. [file 12881_2014_140_MOESM4_ESM.xlsx]

## Sheet: Blad1
	Supplementary Table 3. CAD loci and heart failure disease markers in genetic sub-study of CORONA
	Variable	Locus	SNP	Model	n	Beta estimate	Lower CI	Upper CI	P value
	LVEF	1p13.3	rs599839	Unadj.	3300	0.0002	-0.0034	0.0038	0.918
				Adj.	2218	0.0012	-0.0029	0.0053	0.576
		1q41	rs17465637	Unadj.	3305	0.0003	-0.0032	0.0038	0.859
				Adj.	2220	-0.0002	-0.0041	0.0037	0.919
		2q36	rs2972147	Unadj.	3299	0.0013	-0.0018	0.0044	0.42
				Adj.	2216	0.001	-0.0025	0.0044	0.586
		6q25.1	rs6922269	Unadj.	3297	-0.0025	-0.006	0.001	0.157
				Adj.	2214	-0.0031	-0.0069	0.0008	0.118
		9p21.3	rs1333049	Unadj.	3300	0.0044	0.0015	0.0074	0.0036
				Adj.	2212	0.0038	0.0005	0.0071	0.023
		10q11.21	rs501120	Unadj.	3300	0.0054	0.0012	0.0097	0.012
				Adj.	2216	0.0022	-0.0025	0.0068	0.362
		15q22.33	rs17228212	Unadj.	3303	-0.005	-0.0084	-0.0016	0.004
				Adj.	2218	-0.0031	-0.0069	0.0008	0.115
	log NT-proBNP (pmol/L)	1p13.3	rs599839	Unadj.	2413	0.0018	-0.079	0.083	0.965
				Adj.	2218	-0.006	-0.076	0.064	0.866
		1q41	rs17465637	Unadj.	2416	-0.004	-0.082	0.074	0.92
				Adj.	2220	0.016	-0.05	0.082	0.634
		2q36	rs2972147	Unadj.	2407	-0.011	-0.081	0.059	0.76
				Adj.	2216	0.0062	-0.053	0.065	0.838
		6q25.1	rs6922269	Unadj.	2407	-0.0041	-0.082	0.074	0.917
				Adj.	2214	-0.03	-0.096	0.035	0.365
		9p21.3	rs1333049	Unadj.	2407	-0.017	-0.084	0.05	0.615
				Adj.	2212	0.0007	-0.056	0.057	0.98
		10q11.21	rs501120	Unadj.	2412	-0.11	-0.2	-0.012	0.027
				Adj.	2216	-0.064	-0.14	0.016	0.116
		15q22.33	rs17228212	Unadj.	2410	0.029	-0.048	0.11	0.459
				Adj.	2218	-0.0068	-0.072	0.059	0.839
	BMI (kg/m2)	1p13.3	rs599839	Unadj.	3293	0.044	-0.21	0.3	0.736
				Adj.	2218	-0.073	-0.36	0.22	0.621
		1q41	rs17465637	Unadj.	3298	0.35	0.11	0.6	0.0048
				Adj.	2220	0.3	0.03	0.58	0.029
		2q36	rs2972147	Unadj.	3292	0.081	-0.14	0.3	0.473
				Adj.	2216	0.23	-0.014	0.48	0.065
		6q25.1	rs6922269	Unadj.	3290	0.0047	-0.24	0.25	0.97
				Adj.	2214	-0.11	-0.38	0.17	0.444
		9p21.3	rs1333049	Unadj.	3294	0.025	-0.19	0.24	0.817
				Adj.	2212	0.042	-0.19	0.28	0.728
		10q11.21	rs501120	Unadj.	3293	-0.11	-0.41	0.18	0.453
				Adj.	2216	-0.17	-0.5	0.16	0.325
		15q22.33	rs17228212	Unadj.	3296	-0.15	-0.39	0.093	0.231
				Adj.	2218	-0.022	-0.29	0.25	0.872
	Serum creatinine (umol/L)	1p13.3	rs599839	Unadj.	3300	1.78	0.27	3.3	0.021
				Adj.	2218	0.83	-0.76	2.43	0.306
		1q41	rs17465637	Unadj.	3305	-0.26	-1.72	1.2	0.729
				Adj.	2220	0.081	-1.42	1.58	0.916
		2q36	rs2972147	Unadj.	3299	0.28	-1.04	1.6	0.676
				Adj.	2216	0.47	-0.87	1.82	0.49
		6q25.1	rs6922269	Unadj.	3297	0.27	-1.2	1.74	0.714
				Adj.	2214	0.76	-0.74	2.26	0.319
		9p21.3	rs1333049	Unadj.	3300	-0.49	-1.75	0.76	0.44
				Adj.	2212	-0.32	-1.62	0.97	0.625
		10q11.21	rs501120	Unadj.	3300	-2.01	-3.8	-0.21	0.028
				Adj.	2216	-0.43	-2.25	1.39	0.645
		15q22.33	rs17228212	Unadj.	3303	1.14	-0.29	2.57	0.119
				Adj.	2218	-0.091	-1.59	1.4	0.905
