# Supplementary material for: The impact of coronary artery disease risk loci on ischemic heart failure severity and prognosis: association analysis in the COntrolled ROsuvastatin multiNAtional trial in heart failure (CORONA)
Source: BMC Med Genet. 2014 Dec 21;15:140. doi: 10.1186/s12881-014-0140-3 (PMC4412120; doi:10.1186/s12881-014-0140-3)
Supplement: Additional file 5: Table S4. — CAD loci and prognosis of ischemic heart failure in genetic sub-study of CORONA. [file 12881_2014_140_MOESM5_ESM.xlsx]

## Sheet: Blad1
	Supplementary Table 4. CAD loci and prognosis of ischemic heart failure in genetic sub-study of CORONA
	Variable	Locus	SNP		Total n	Events n	HR	Lower CI	Upper CI	P value
	All-cause mortality	1p13.3	rs599839	Unadj.	3300	527	0.862	0.744	1	0.0499
				Adj.	2218	341	0.739	0.608	0.899	0.0025
		1q41	rs17465637	Unadj.	3305	530	0.934	0.813	1.074	0.3372
				Adj.	2220	341	0.912	0.762	1.091	0.3124
		2q36	rs2972147	Unadj.	3299	528	1.022	0.903	1.157	0.7327
				Adj.	2216	340	1.063	0.911	1.241	0.4344
		6q25.1	rs6922269	Unadj.	3297	524	1.017	0.886	1.167	0.814
				Adj.	2214	338	1.132	0.955	1.341	0.1523
		9p21.3	rs1333049	Unadj.	3300	527	1.046	0.929	1.178	0.4596
				Adj.	2212	339	1.04	0.896	1.207	0.6099
		10q11.21	rs501120	Unadj.	3300	524	0.91	0.763	1.085	0.2939
				Adj.	2216	339	0.845	0.674	1.059	0.1431
		15q22.33	rs17228212	Unadj.	3303	528	1.098	0.962	1.253	0.1668
				Adj.	2218	340	1.042	0.879	1.234	0.6383
	Mortality or WHF hospitalization	1p13.3	rs599839	Unadj.	3300	1049	0.985	0.89	1.089	0.7635
				Adj.	2218	673	0.94	0.826	1.069	0.3475
		1q41	rs17465637	Unadj.	3305	1051	0.96	0.87	1.06	0.4211
				Adj.	2220	672	0.949	0.836	1.077	0.4199
		2q36	rs2972147	Unadj.	3299	1052	0.94	0.86	1.027	0.1696
				Adj.	2216	674	0.939	0.84	1.05	0.2715
		6q25.1	rs6922269	Unadj.	3297	1048	1.042	0.946	1.148	0.4002
				Adj.	2214	672	1.087	0.964	1.227	0.1739
		9p21.3	rs1333049	Unadj.	3300	1050	0.993	0.913	1.08	0.8647
				Adj.	2212	672	1.009	0.908	1.122	0.8626
		10q11.21	rs501120	Unadj.	3300	1046	0.851	0.75	0.965	0.0122
				Adj.	2216	670	0.82	0.699	0.962	0.0151
		15q22.33	rs17228212	Unadj.	3303	1052	1.063	0.967	1.17	0.2065
				Adj.	2218	674	1.05	0.929	1.188	0.4313
