# Supplementary material for: The impact of coronary artery disease risk loci on ischemic heart failure severity and prognosis: association analysis in the COntrolled ROsuvastatin multiNAtional trial in heart failure (CORONA)
Source: BMC Med Genet. 2014 Dec 21;15:140. doi: 10.1186/s12881-014-0140-3 (PMC4412120; doi:10.1186/s12881-014-0140-3)
Supplement: Additional file 6: Table S5. — CAD loci and hospitalizations of ischemic heart failure in genetic sub-study of CORONA. [file 12881_2014_140_MOESM6_ESM.xlsx]

## Sheet: Blad1
	Supplementary Table 5. CAD loci and hospitalizations of ischemic heart failure in genetic sub-study of CORONA
		Locus	SNP	Ordered	P value
	Number of hospitalizations due to cardiovascular cause	1p13.3	rs599839	0.064	0.0093
		1q41	rs17465637	0.356	0.489
		2q36	rs2972147	0.165	0.37
		6q25.1	rs6922269	0.258	0.194
		9p21.3	rs1333049	0.34	0.723
		10q11.21	rs501120	0.322	0.417
		15q22.33	rs17228212	0.024	0.268
	Number of hospitalizations due to WHF	1p13.3	rs599839	0.336	0.341
		1q41	rs17465637	0.904	0.975
		2q36	rs2972147	0.056	0.058
		6q25.1	rs6922269	0.202	0.248
		9p21.3	rs1333049	0.226	0.885
		10q11.21	rs501120	0.532	0.032
		15q22.33	rs17228212	0.121	0.588
