# Supplementary material for: The impact of coronary artery disease risk loci on ischemic heart failure severity and prognosis: association analysis in the COntrolled ROsuvastatin multiNAtional trial in heart failure (CORONA)
Source: BMC Med Genet. 2014 Dec 21;15:140. doi: 10.1186/s12881-014-0140-3 (PMC4412120; doi:10.1186/s12881-014-0140-3)
Supplement: Additional file 7: Table S6. — CAD loci and lipid characteristics in genetic sub-study of CORONA. [file 12881_2014_140_MOESM7_ESM.xlsx]

## Sheet: Blad1
	Supplementary Table 6. CAD loci and lipid characteristics in genetic sub-study of CORONA
	Variable	Locus	SNP	Model	n	Beta estimate	Lower CI	Upper CI	P value
	Total Cholesterol (mmol/L)	1p13.3	rs599839	Unadj.	3285	-0.14	-0.2	-0.075	1.2x10-5
				Adj.	2219	-0.14	-0.21	-0.07	1.1x10-4
		1q41	rs17465637	Unadj.	3290	0.0089	-0.05	0.068	0.768
				Adj.	2221	0.036	-0.032	0.1	0.301
		2q36	rs2972147	Unadj.	3285	0.0009	-0.052	0.054	0.974
				Adj.	2217	0.022	-0.039	0.084	0.478
		6q25.1	rs6922269	Unadj.	3282	0.024	-0.035	0.083	0.427
				Adj.	2215	-0.015	-0.083	0.053	0.662
		9p21.3	rs1333049	Unadj.	3285	-0.045	-0.095	0.0061	0.084
				Adj.	2213	-0.044	-0.1	0.015	0.145
		10q11.21	rs501120	Unadj.	3285	-0.073	-0.15	-0.001	0.047
				Adj.	2217	-0.05	-0.13	0.033	0.235
		15q22.33	rs17228212	Unadj.	3289	0.028	-0.03	0.086	0.345
				Adj.	2219	0.055	-0.013	0.12	0.111
	LDL (mmol/L)	1p13.3	rs599839	Unadj.	3285	-0.16	-0.22	-0.11	1.8x10-9
				Adj.	2219	-0.17	-0.23	-0.1	3.5x10-7
		1q41	rs17465637	Unadj.	3290	-0.0008	-0.053	0.051	0.976
				Adj.	2221	0.021	-0.04	0.083	0.498
		2q36	rs2972147	Unadj.	3285	0.024	-0.023	0.071	0.318
				Adj.	2217	0.034	-0.021	0.089	0.231
		6q25.1	rs6922269	Unadj.	3282	0.023	-0.029	0.075	0.384
				Adj.	2215	-0.0059	-0.067	0.055	0.85
		9p21.3	rs1333049	Unadj.	3285	-0.028	-0.073	0.016	0.212
				Adj.	2213	-0.034	-0.086	0.019	0.211
		10q11.21	rs501120	Unadj.	3285	-0.068	-0.13	-0.0044	0.036
				Adj.	2217	-0.05	-0.12	0.024	0.188
		15q22.33	rs17228212	Unadj.	3289	0.017	-0.033	0.068	0.503
				Adj.	2219	0.033	-0.028	0.094	0.286
	Triglycerides (mmol/L)	1p13.3	rs599839	Unadj.	3285	0.079	0.0066	0.15	0.032
				Adj.	2219	0.074	-0.0049	0.15	0.066
		1q41	rs17465637	Unadj.	3290	0.018	-0.052	0.088	0.619
				Adj.	2221	0.062	-0.014	0.14	0.112
		2q36	rs2972147	Unadj.	3285	-0.12	-0.19	-0.061	1.1x10-4
				Adj.	2217	-0.074	-0.14	-0.0063	0.032
		6q25.1	rs6922269	Unadj.	3282	-0.0056	-0.076	0.065	0.875
				Adj.	2215	-0.0089	-0.084	0.067	0.816
		9p21.3	rs1333049	Unadj.	3285	-0.083	-0.14	-0.023	0.007
				Adj.	2213	-0.064	-0.13	0.0011	0.054
		10q11.21	rs501120	Unadj.	3285	-0.049	-0.14	0.036	0.259
				Adj.	2217	-0.069	-0.16	0.023	0.143
		15q22.33	rs17228212	Unadj.	3289	0.017	-0.052	0.085	0.631
				Adj.	2219	-0.021	-0.096	0.055	0.593
	Apo B (g/L)	1p13.3	rs599839	Unadj.	3264	-0.055	-0.073	-0.038	2.2x10-10
				Adj.	2218	-0.056	-0.076	-0.036	5.1x10-8
		1q41	rs17465637	Unadj.	3270	0.0036	-0.013	0.02	0.671
				Adj.	2220	0.01	-0.0094	0.029	0.311
		2q36	rs2972147	Unadj.	3265	-0.0078	-0.023	0.0072	0.308
				Adj.	2216	-0.0016	-0.019	0.016	0.86
		6q25.1	rs6922269	Unadj.	3262	0.0063	-0.01	0.023	0.462
				Adj.	2214	-0.005	-0.024	0.014	0.613
		9p21.3	rs1333049	Unadj.	3265	-0.013	-0.027	0.0017	0.085
				Adj.	2212	-0.015	-0.032	0.0014	0.072
		10q11.21	rs501120	Unadj.	3267	-0.023	-0.043	-0.0024	0.028
				Adj.	2216	-0.021	-0.045	0.0021	0.075
		15q22.33	rs17228212	Unadj.	3269	0.0037	-0.013	0.02	0.658
				Adj.	2218	0.0062	-0.013	0.026	0.527
	Apo B/Apo A1 ratio	1p13.3	rs599839	Unadj.	3264	-0.047	-0.061	-0.033	3.3x10-11
				Adj.	2218	-0.049	-0.066	-0.032	8.0x10-9
		1q41	rs17465637	Unadj.	3270	0.0032	-0.01	0.017	0.648
				Adj.	2220	0.0058	-0.01	0.022	0.48
		2q36	rs2972147	Unadj.	3265	-0.011	-0.023	0.0016	0.089
				Adj.	2216	-0.0065	-0.021	0.0079	0.376
		6q25.1	rs6922269	Unadj.	3262	-0.0007	-0.014	0.013	0.923
				Adj.	2214	-0.0082	-0.024	0.0077	0.313
		9p21.3	rs1333049	Unadj.	3265	-0.011	-0.023	0.0003	0.056
				Adj.	2212	-0.017	-0.03	-0.0028	0.018
		10q11.21	rs501120	Unadj.	3267	-0.015	-0.031	0.0018	0.08
				Adj.	2216	-0.015	-0.034	0.0047	0.139
		15q22.33	rs17228212	Unadj.	3269	0.0027	-0.011	0.016	0.686
				Adj.	2218	-0.005	-0.021	0.011	0.539
